# Supplementary material for: MRPC: An R Package for Inference of Causal Graphs
Source: Front Genet. 2021 Apr 30;12:651812. doi: 10.3389/fgene.2021.651812 (PMC8120292; doi:10.3389/fgene.2021.651812)
Supplement: Supplementary Data — R code for data analysis. [file Data_Sheet_1.ZIP]

Archive with 2 entries (2 files):
- Replication_code_FG_v2.r
- __MACOSX/._Replication_code_FG_v2.r
