# Supplementary material for: MRPC: An R Package for Inference of Causal Graphs
Source: Front Genet. 2021 Apr 30;12:651812. doi: 10.3389/fgene.2021.651812 (PMC8120292; doi:10.3389/fgene.2021.651812)
Supplement: Supplementary Data — R code for data analysis. [file Data_Sheet_1.ZIP › Replication_code_FG_v2.r]

##############################################################
# Note: time to run the entire script

# is roughly 90 min on a Macbook Pro (mid 2015) with a 2.2 GHz CPU

##############################################################


##############################################################

# Installation

# Please use the released version on CRAN for the code below

##############################################################

#-------------

# Standard installation from CRAN

#-------------

# MRPC depends on several other R packages

# These R packages need to be installed before installing MRPC


# To install from CRAN

install.packages ("MRPC")

# To install other packages

install.packages ("packagename")

# Change packagename to the name of the R package available on CRAN


# The following R packages from Bioconductor are also needed

if (!requireNamespace ("BiocManager", quietly = TRUE))

install.packages ("BiocManager")

BiocManager::install ('AnnotationDbi')

BiocManager::install ('GO.db')

BiocManager::install ('graph')

BiocManager::install ('impute')

BiocManager::install ('preprocessCore')

BiocManager::install ('RBGL')

BiocManager::install ('Rgraphviz')


#-------------

# To install MRPC from GitHub

# Note that the GitHub version may have different syntax

# than the version on CRAN due to updates

#-------------

# Please see the README.md for detailed instructions on installation of MRPC : https://github.com/audreyqyfu/mrpc


install.packages ("devtools")

library (devtools)

install_github ("audreyqyfu/mrpc")


#####################################################

# Code for reproducing Figure 3

#####################################################

library (MRPC) # MRPC

#-------------

# Figure 3(A)

#-------------

plot (data_examples$complex$cont$withGV$graph)

#-------------


# Figure 3(B)

#-------------

data <- data_examples$complex$cont$withGV$data


n <- nrow (data)        # Sample size

V <- colnames (data)     # Node labels

# Calculate Pearson correlation

suffStat <- list (C = cor (data), n = n)


# Infer the graph by MRPC

MRPC.fit <- MRPC (data, suffStat, GV = 14, FDR = 0.05, indepTest = 'gaussCItest', labels = V, FDRcontrol = TRUE, verbose = FALSE)


# Plot the inferred graph

plot (MRPC.fit, main = "")


#-------------

# Figure 3 (C)

#-------------

# Adjacency matrix from the true graph

Adj_directed <- as (data_examples$complex$cont$withGV$graph, "matrix")


# Plot of dendrogram with modules of nodes in different colors

PlotDendrogramObj <- PlotDendrogram (Adj_directed, minModuleSize = 5)


#-------------

# Figure 3 (D)

#-------------

# Display the graph with nodes of different colors

# corresponding to modules identified from the dendrogram

PlotGraphWithModulesObj <- PlotGraphWithModules (Adj_directed, PlotDendrogramObj, GV = 14, node.size = 8, arrow.size = 5, label.size = 3, alpha = 1)

plot (PlotGraphWithModulesObj)


#####################################################

# Additional examples

#####################################################


library (MRPC)

data ("data_examples")

#-------------

# Continuous data

# with genetic variants

#-------------

data <- data_examples$simple$cont$withGV$data


n <- nrow (data)    # Sample size

V <- colnames (data) # Node labels

# Calculate Pearson correlation

suffStat <- list (C = cor (data), n = n)

# Infer the graph by MRPC

data.mrpc.cont.withGV <- MRPC (data, suffStat = suffStat, GV = 2, FDR = 0.05, indepTest = 'gaussCItest', labels = V, FDRcontrol = TRUE, verbose = FALSE)


#-------------

# Continuous data

# without genetic variants

#-------------

data <- data_examples$simple$cont$withoutGV$data


n <- nrow (data)    # Sample size

V <- colnames (data) # Node labels

# Calculate Pearson correlation

suffStat <- list (C = cor (data), n = n)


# Note that GV = 0 to analyze genomic data without genetic variants

# or non-genomic data

# Infer the graph by MRPC

data.mrpc.cont.withoutGV <- MRPC (data, suffStat = suffStat, GV = 0, FDR = 0.05, indepTest = 'gaussCItest', labels = V, FDRcontrol = TRUE, verbose = FALSE)


# Plots of true and inferred graphs on continuous data

par (mfrow = c (1, 4))

plot (data_examples$simple$cont$withGV$graph, main = "truth")

plot (data.mrpc.cont.withGV, main = "inferred")

plot (data_examples$simple$cont$withoutGV$graph, main = "truth")

plot (data.mrpc.cont.withoutGV, main = "inferred")


#-------------

# Discrete data

# with genetic variants

#-------------

data <- data_examples$simple$disc$withGV$data


n <- nrow (data)    # Sample size

V <- colnames (data) # Node labels

suffStat <- list (dm = data, adaptDF = FALSE, n.min = 1000) # need different suffStat for discrete data

# Infer the graph by MRPC

data.mrpc.disc.withGV <- MRPC (data, suffStat = suffStat, GV = 1, FDR = 0.05, indepTest = 'disCItest', labels = V, FDRcontrol = TRUE, verbose = FALSE)


#-------------

# Discrete data

# without genetic variants

#-------------

data <- data_examples$simple$disc$withoutGV$data

n <- nrow (data)    # Sample size

V <- colnames (data) # Node labels

suffStat <- list (dm = data, adaptDF = FALSE)

# Infer the graph by MRPC

data.mrpc.disc.withoutGV <- MRPC (data, suffStat = suffStat, GV = 0, FDR = 0.05, indepTest = 'disCItest', labels = V, FDRcontrol = TRUE, verbose = FALSE)


# Plots of true and inferred graphs on discrete data

par (mfrow = c (1,4))

plot (data_examples$simple$disc$withGV$graph, main = "truth")

plot (data.mrpc.disc.withGV, main = "inferred")

plot (data_examples$simple$disc$withoutGV$graph, main = "truth")

plot (data.mrpc.disc.withoutGV, main = "inferred")


#####################################################

# Code for reproducing Figure 4

#####################################################

library (MRPC)    # MRPC

library (pcalg)   # pc

library (bnlearn) # pc.stable, mmpc, hc, and mmhc


#-------------

# True graph

#-------------

tarmat <- matrix (0, nrow = ncol (data_without_outliers), ncol = ncol (data_without_outliers))

colnames (tarmat) <- colnames (data_without_outliers)

rownames (tarmat) <- colnames (data_without_outliers)

tarmat[1, 2] <- 1

tarmat[2, 1] <- 1

tarmat[1, 3] <- 1

tarmat[4, 3] <- 1

tarmat[4, 5] <- 1

Truth <- as (tarmat, "graphNEL")


#-------------

# Data without outliers

#-------------

n <- nrow (data_without_outliers)    # Sample size

V <- colnames (data_without_outliers) # Node labels

# Calculate Pearson correlation

suffStat_C1 <- list (C = cor (data_without_outliers), n = n)


# Infer the graph by MRPC

MRPC.fit_withoutoutliers <- MRPC (data_without_outliers, suffStat_C1, GV = 2, FDR = 0.05, indepTest ='gaussCItest', labels = V, FDRcontrol = TRUE, verbose = FALSE)


# Infer the graph by pc

pc.fit_withoutoutliers <- pc (suffStat_C1, indepTest = gaussCItest, alpha = 0.05, labels = V, verbose = FALSE)


# arcs not to be included from gene expression to genotype for blacklist argument in pc.stable and mmpc

GV <- 2

to <- rep (colnames (data_without_outliers)[1:GV], each = (ncol (data_without_outliers) - GV))

from <- rep (colnames (data_without_outliers)[(GV + 1):ncol (data_without_outliers)], GV)

bl <- cbind (from, to)


# Infer the graph by pc.stable

pc.stable_withoutoutliers <- pc.stable (data.frame (data_without_outliers), blacklist = bl, alpha = 0.05, debug = FALSE, undirected = FALSE)


# Infer the graph by mmpc

mmpc_withoutoutliers <- mmpc (data.frame (data_without_outliers), blacklist = bl, alpha = 0.05, debug = FALSE, undirected = FALSE)


# Infer the graph by hc

hc_withoutoutliers <- hc (data.frame (data_without_outliers), blacklist = bl, debug = FALSE)

# Infer the graph by mmhc

mmhc_withoutoutliers <- mmhc (data.frame (data_without_outliers), blacklist = bl, debug = FALSE)


#-------------

# Data with outliers

# -------------

n <- nrow (data_with_outliers)    # Sample size

V <- colnames (data_with_outliers) # Node labels


# Calculate Pearson correlation

suffStat_C2 <- list (C = cor (data_with_outliers), n = n)


# Infer the graph by MRPC

MRPC.fit_withoutliers_C2 <- MRPC (data_with_outliers, suffStat_C2, GV = 2, FDR = 0.05, indepTest ='gaussCItest', labels = V, FDRcontrol = TRUE, verbose = FALSE)


# Infer the graph by pc

pc.fit_withoutliers_C2 <- pc (suffStat_C2, indepTest = gaussCItest, alpha = 0.05, labels = V, verbose = FALSE)


# arcs not to be included from gene expression to genotype for blacklist argument in pc.stable and mmpc

GV <- 2

to <- rep (colnames (data_with_outliers)[1:GV], each = (ncol (data_with_outliers) - GV))

from <- rep (colnames (data_with_outliers)[(GV + 1):ncol (data_with_outliers)], GV)

bl <- cbind (from, to)


# Infer the graph by pc.stable

pc.stable_withoutliers_C2 <- pc.stable (data.frame (data_with_outliers), blacklist = bl, alpha = 0.05, B = NULL, max.sx = NULL, debug = FALSE, undirected = FALSE)


# Infer the graph by mmpc

mmpc_withoutliers_C2 <- mmpc (data.frame (data_with_outliers), blacklist = bl, alpha = 0.05, B = NULL, max.sx = NULL, debug = FALSE, undirected = FALSE)


# Infer the graph by hc

hc_withoutliers_C2 <- hc (data.frame (data_with_outliers), blacklist = bl, debug = FALSE)


# Infer the graph by mmhc

mmhc_withoutliers_C2 <- mmhc (data.frame (data_with_outliers), blacklist = bl, debug = FALSE)


# Calculate robust correlation (Beta = 0.005)

Rcor_R1 <- RobustCor (data_with_outliers, 0.005)

suffStat_R1 <- list (C = Rcor_R1$RR, n = n)


# Infer the graph by MRPC with robust correlation

MRPC.fit_withoutliers_R1 <- MRPC (data_with_outliers, suffStat_R1, GV = 2, FDR = 0.05, indepTest = 'gaussCItest', labels = V, FDRcontrol = TRUE, verbose = FALSE)


# Infer the graph by pc with robust correlation

pc.fit_withoutliers_R1 <- pc (suffStat_R1, indepTest = gaussCItest, alpha = 0.05, labels = V, verbose = FALSE)


#-------------

# Plot Figure 4 (A)

#-------------

# True graph

par (mfrow = c (1,1))

plot (Truth, main = "Truth")


#-------------

# Plot Figure 4 (B)

#-------------

par (mfrow = c (2,6))

# Data without outliers

# Inference with Pearson correlation

plot (MRPC.fit_withoutoutliers, main = "MRPC")

plot (pc.fit_withoutoutliers, main = "pc")

graphviz.plot (pc.stable_withoutoutliers, main = "pc.stable")

graphviz.plot (mmpc_withoutoutliers, main = "mmpc")

graphviz.plot (hc_withoutoutliers, main = "hc")

graphviz.plot (mmhc_withoutoutliers, main = "mmhc")


#-------------

# Plot Figure 4 (C)

#-------------

# Data with outliers

# Inference with Pearson correlation

plot (MRPC.fit_withoutliers_C2, main = " ")

plot (pc.fit_withoutliers_C2, main = " ")

graphviz.plot (pc.stable_withoutliers_C2, main = " ")

graphviz.plot (mmpc_withoutliers_C2, main = " ")

graphviz.plot (hc_withoutliers_C2, main = " ")

graphviz.plot (mmhc_withoutliers_C2, main = " ")


#-------------

# Plot Figure 4 (D)

#-------------

# Data with outliers

# Inference with robust correlation

plot (MRPC.fit_withoutliers_R1, main = " ")

plot (pc.fit_withoutliers_R1, main = " ")


#####################################################

# Code for reproducing Figure 5

#####################################################

# Examining principal components (PCs) as potential confounders in analysis of the GEUVADIS data

library (MRPC) # MRPC


# Load data with all genes in GEUVADIS

# 373 individuals

# 23722 genes

data_githubURL <- "https://github.com/audreyqyfu/mrpc_data/raw/master/data_GEUVADIS_allgenes.RData"

load (url (data_githubURL))


# Run PCA

library (stats) # prcomp

PCs <- prcomp (data_GEUVADIS_allgenes, scale = TRUE)

# Extract the PCs

PCs_matrix <- PCs$x


#-------------

# Figure 5(A)

#-------------


# The eQTL-gene set contains eQTL rs7124238 and genes SBF1-AS1 and SWAP70

data_GEU_Q50 <- data_GEUVADIS$Data_Q50$Data_EUR

colnames(data_GEU_Q50) <- c("rs7124238","SBF2-AS1","SWAP70")

# Identify associated PCs for this eQTL-gene set

PCs_GEU_Q50 <- IdentifyAssociatedPCs(PCs_matrix, no.PCs=10, data_GEU_Q50, fdr.level=0.05,
corr.threshold=TRUE ,corr.value = 0.3)

# Gene SBF2-AS1 is significantly associated with PC2

print(PCs_GEU_Q50$AssociatedPCs)


# Analyze the eQTL-gene set without PC2

n <- nrow (data_GEU_Q50)        # Sample size

V <- colnames (data_GEU_Q50)     # Node labels

# Calculate Pearson correlation

suffStat_C_Q50 <- list (C = cor (data_GEU_Q50, use = 'pairwise.complete.obs'), n = n)

# Infer the graph by MRPC

MRPC.fit_withoutPC_GEU_Q50 <- MRPC (data_GEU_Q50, suffStat_C_Q50, GV = 1, FDR = 0.05, indepTest = 'gaussCItest', labels = V,  FDRcontrol = TRUE, verbose = FALSE)


# Analyze the eQTL-gene set with PC2

data_withPC_Q50 <- PCs_GEU_Q50$data.withPC

n <- nrow (data_withPC_Q50)         # Sample size

V <- colnames (data_withPC_Q50)     # Node labels

# Calculate Pearson correlation

suffStat_C_withPC_Q50 <- list (C = cor (data_withPC_Q50, use = 'pairwise.complete.obs'),  n = n)

# Infer the graph by MRPC

MRPC.fit_withPC_GEU_Q50 <- MRPC (data_withPC_Q50, suffStat_C_withPC_Q50, GV = 1, FDR = 0.05, indepTest = 'gaussCItest', labels = V,  FDRcontrol = TRUE, verbose = FALSE)


# Plot Figure 5(A)

par (mfrow = c (1, 2))

plot (MRPC.fit_withoutPC_GEU_Q50, main = "Without PC" )

plot (MRPC.fit_withPC_GEU_Q50, main = "With PC")


#-------------

# Figure 5(B)

#-------------


# Gene LCMT2 is in the eQTL-gene set #29 with SNP rs2278858 and gene ADAL

data_GEU_Q29 <- data_GEUVADIS$Data_Q29$Data_EUR

colnames (data_GEU_Q29) <- c("rs2278858", "LCMT2", "ADAL")


# Identify associated PCs for this eQTL-gene set

PCs_GEU_Q29 <- IdentifyAssociatedPCs(PCs_matrix, no.PCs=10, data_GEU_Q29, fdr.level=0.05,
corr.threshold=TRUE ,corr.value = 0.3)

# Gene LCMT2 is significantly associated with PC1

print(PCs_GEU_Q29$AssociatedPCs)


# Analyze the eQTL-gene set without PC1

n <- nrow (data_GEU_Q29)        # Sample size

V <- colnames (data_GEU_Q29)     # Node labels

# Calculate Pearson correlation

suffStat_C_Q29 <- list (C = cor (data_GEU_Q29, use = 'pairwise.complete.obs'), n = n)

# Infer the graph by MRPC

MRPC.fit_withoutPC_GEU_Q29 <- MRPC(data_GEU_Q29, suffStat_C_Q29, GV = 1, FDR = 0.05, indepTest = 'gaussCItest', labels = V,  FDRcontrol = TRUE, verbose = FALSE)


# Analyze the eQTL-gene set with PC1

data_withPC_Q29 <- PCs_GEU_Q29$data.withPC

n <- nrow (data_withPC_Q29)         # Sample size

V <- colnames (data_withPC_Q29)     # Node labels

# Calculate Pearson correlation

suffStat_C_withPC_Q29 <- list (C = cor (data_withPC_Q29, use = 'pairwise.complete.obs'), n = n)

# Infer the graph by MRPC

MRPC.fit_withPC_GEU_Q29 <- MRPC (data_withPC_Q29, suffStat_C_withPC_Q29, GV = 1, FDR = 0.05, indepTest = 'gaussCItest', labels = V,  FDRcontrol = TRUE, verbose = FALSE)


# Plot Figure 5(B)

par (mfrow = c (1, 2))

plot (MRPC.fit_withoutPC_GEU_Q29, main = "Without PC" )

plot (MRPC.fit_withPC_GEU_Q29, main = "With PC")


#-------------

# Figure 5(C)

#-------------


# Genes SERPINB8 and HMSD are in the eQTL-gene set #43 with SNP rs55928920

data_GEU_Q43 <- data_GEUVADIS$Data_Q43$Data_EUR

colnames (data_GEU_Q43) <- c("rs55928920",	"SERPINB8",	"HMSD")

# Identify associated PCs for this eQTL-gene set

PCs_GEU_Q43 <- IdentifyAssociatedPCs(PCs_matrix, no.PCs=10, data_GEU_Q43, fdr.level=0.05,
corr.threshold=TRUE ,corr.value = 0.3)

# Genes SERPINB8 and HMSD are significantly associated with PC2

print(PCs_GEU_Q43$AssociatedPCs)


# Analyze the eQTL-gene set without PC2

n <- nrow (data_GEU_Q43)         # Sample size

V <- colnames (data_GEU_Q43)     # Node labels

# Calculate Pearson correlation

suffStat_C_Q43 <- list (C = cor (data_GEU_Q43, use = 'pairwise.complete.obs'), n = n)

# Infer the graph by MRPC

MRPC.fit_withoutPC_GEU_Q43 <- MRPC (data_GEU_Q43, suffStat_C_Q43, GV = 1, FDR = 0.05, indepTest = 'gaussCItest', labels = V,  FDRcontrol = TRUE, verbose = FALSE)


# Analyze the eQTL-gene set with PC2

data_withPC_Q43 <- PCs_GEU_Q43$data.withPC

n <- nrow (data_withPC_Q43)         # Sample size

V <- colnames (data_withPC_Q43)     # Node labels

# Calculate Pearson correlation

suffStat_C_withPC_Q43 <- list (C = cor (data_withPC_Q43, use = 'pairwise.complete.obs'),  n = n)

# Infer the graph by MRPC

MRPC.fit_withPC_GEU_Q43 <- MRPC (data_withPC_Q43, suffStat_C_withPC_Q43, GV = 1, FDR = 0.05, indepTest = 'gaussCItest', labels = V,  FDRcontrol = TRUE, verbose = FALSE)


#-------------

# Plot Figure 5(C)

#-------------

par (mfrow = c (1, 2))

plot (MRPC.fit_withoutPC_GEU_Q43, main = "Without PC" )

plot (MRPC.fit_withPC_GEU_Q43, main = "With PC")


#-------------

# Figure 5(D)

#-------------

# Gene PLAC8 is in the eQTL-gene set  #34 with SNP rs28718968 and gene COQ2

data_GEU_Q34 <- data_GEUVADIS$Data_Q34$Data_EUR

colnames (data_GEU_Q34) <- c("rs28718968",	"COQ2", "PLAC8")

# Identify associated PCs for this eQTL-gene set

PCs_GEU_Q34 <- IdentifyAssociatedPCs(PCs_matrix, no.PCs=10, data_GEU_Q34, fdr.level=0.05,
corr.threshold=TRUE ,corr.value = 0.3)

# Gene PLAC8 is significantly associated with PC2 and PC3

print(PCs_GEU_Q34$AssociatedPCs)


# Analyze the eQTL-gene set without PC2 and PC3

n <- nrow (data_GEU_Q34)         # Sample size

V <- colnames (data_GEU_Q34)     # Node labels

# Calculate Pearson correlation

suffStat_C_Q34 <- list (C = cor (data_GEU_Q34, use = 'pairwise.complete.obs'), n = n)

# Infer the graph by MRPC

MRPC.fit_withoutPC_GEU_Q34 <- MRPC (data_GEU_Q34, suffStat_C_Q34, GV = 1, FDR = 0.05, indepTest = 'gaussCItest', labels = V,  FDRcontrol = TRUE, verbose = FALSE)


# Analyze the eQTL-gene set with PC2 and PC3

data_withPC_Q34 <- PCs_GEU_Q34$data.withPC

n <- nrow (data_withPC_Q34)         # Sample size

V <- colnames (data_withPC_Q34)     # Node labels

# Calculate Pearson correlation

suffStat_C_withPC_Q34 <- list (C = cor (data_withPC_Q34, use = 'pairwise.complete.obs'), n = n)

# Infer the graph by MRPC

MRPC.fit_withPC_GEU_Q34 <- MRPC (data_withPC_Q34, suffStat_C_withPC_Q34, GV = 1, FDR = 0.05, indepTest = 'gaussCItest', labels = V,  FDRcontrol = TRUE, verbose = FALSE)


# Plot Figure 4(D)

par (mfrow = c (1, 2))

plot (MRPC.fit_withoutPC_GEU_Q34, main = "Without PC" )

plot (MRPC.fit_withPC_GEU_Q34, main = "With PC")


#-------------

# Figure 5(E)

#-------------

# Genes PIP4P1 and PNP are in the eQTL-gene set #8 with SNP rs11305802 and gene  AL355075.3

data_GEU_Q8 <- data_GEUVADIS$Data_Q8$Data_EUR

colnames (data_GEU_Q8) <- c ("rs11305802", "PIP4P1", "AL355075.3", "PNP")

# Identify associated PCs for this eQTL-gene set

PCs_GEU_Q8 <- IdentifyAssociatedPCs(PCs_matrix, no.PCs=10, data_GEU_Q8, fdr.level=0.05,
corr.threshold=TRUE ,corr.value = 0.3)

# Genes PIP4P1 and PNP are significantly associated with PC1 and PC3, respectively.

print(PCs_GEU_Q8$AssociatedPCs)


# Analyze the eQTL-gene set without PC1 and PC3

n <- nrow (data_GEU_Q8)         # Sample size

V <- colnames (data_GEU_Q8)     # Node labels

# Calculate Pearson correlation

suffStat_C_Q8 <- list (C = cor (data_GEU_Q8, use = 'pairwise.complete.obs'), n = n)

# Infer the graph by MRPC

MRPC.fit_withoutPC_GEU_Q8 <- MRPC (data_GEU_Q8, suffStat_C_Q8, GV = 1, FDR = 0.05, indepTest = 'gaussCItest', labels = V,  FDRcontrol = TRUE, verbose = FALSE)


# Analyze the eQTL-gene set with PC1 and PC3

data_withPC_Q8 <- PCs_GEU_Q8$data.withPC


n <- nrow (data_withPC_Q8)         # Sample size

V <- colnames (data_withPC_Q8)     # Node labels

# Calculate Pearson correlation

suffStat_C_withPC_Q8 <- list (C = cor (data_withPC_Q8, use = 'pairwise.complete.obs'), n = n)

# Infer the graph by MRPC

MRPC.fit_withPC_GEU_Q8 <- MRPC (data_withPC_Q8, suffStat_C_withPC_Q8, GV = 1, FDR = 0.05, indepTest = 'gaussCItest', labels = V,  FDRcontrol = TRUE, verbose = FALSE)


# Plot Figure 5(E)

par (mfrow = c (1, 2))

plot (MRPC.fit_withoutPC_GEU_Q8, main = "Without PC" )

plot (MRPC.fit_withPC_GEU_Q8, main = "With PC")


#####################################################

# Code for reproducing Table 1

# Note: time to replicate Table with 1000 data sets

# (i.e., ita = 1000) is roughly 6 min on a Macbook Pro

# (mid 2015) with a 2.2 GHz CPU

#####################################################

library (MRPC)     # MRPC

library (pcalg)    # pc

library (bnlearn)  # pc.stable, mmpc, hc, and mmhc


# Model 1 (V1-->T1-->T2)

Result_M1_signal1 <- CompareMethodsVStructure (N = 1000, signal = 1.0, 'model1', includeGV = TRUE, ita = 1000)

Result_M1_signal05 <- CompareMethodsVStructure (N = 1000, signal = 0.5, 'model1', includeGV = TRUE, ita = 1000)

Result_M1_signal02 <- CompareMethodsVStructure (N = 1000, signal = 0.2, 'model1', includeGV = TRUE, ita = 1000)


# Model 2 (V1-->T1<--T2)

Result_M2_signal1 <- CompareMethodsVStructure (N = 1000, signal = 1.0, 'model2', includeGV = TRUE, ita = 1000)

Result_M2_signal05 <- CompareMethodsVStructure (N = 1000, signal = 0.5, 'model2', includeGV = TRUE, ita = 1000)

Result_M2_signal02 <- CompareMethodsVStructure (N = 1000, signal = 0.2, 'model2', includeGV = TRUE, ita = 1000)


# Table for Model 1

Table1_M1 <- cbind (Result_M1_signal1, Result_M1_signal05, Result_M1_signal02)

# Table for Model 2

Table1_M2 <- cbind (Result_M2_signal1, Result_M2_signal05, Result_M2_signal02)

# Combined table 1

Table1 <- rbind (Table1_M1, Table1_M2)

print (Table1)


# The code below calculates recall and precision, excluding the edges involving the genetic variant.

# Recall and precision calculated for pc are reported in Table 1 for pc*

# Mode 1 (V1-->T1-->T2)

Result_M1_signal1 <- CompareMethodsVStructure (N = 1000, signal = 1.0, 'model1', includeGV = FALSE, ita = 1000)

Result_M1_signal05 <- CompareMethodsVStructure (N = 1000, signal = 0.5, 'model1', includeGV = FALSE, ita = 1000)

Result_M1_signal02 <- CompareMethodsVStructure (N = 1000, signal = 0.2, 'model1', includeGV = FALSE, ita = 1000)


# Model 2 (V1-->T1<--T2)

Result_M2_signal1 <- CompareMethodsVStructure (N = 1000, signal = 1.0, 'model2', includeGV = FALSE, ita = 1000)

Result_M2_signal05 <- CompareMethodsVStructure (N = 1000, signal = 0.5, 'model2', includeGV = FALSE, ita = 1000)

Result_M2_signal02 <- CompareMethodsVStructure (N = 1000, signal = 0.2, 'model2', includeGV = FALSE, ita = 1000)


#####################################################

# Code for reproducing Table 2

# Complex model (Figure 3A)

# Note: time to replicate Table with 1000 data sets

# (i.e., ita = 1000) is roughly 32 min on a Macbook Pro

# (mid 2015) with a 2.2 GHz CPU

#####################################################

library (MRPC)     # MRPC

library (pcalg)    # pc

library (bnlearn)  # pc.stable, mmpc, mmhc, and hc


# To calculate recall and precision for Complex model (Fig. 3a) need two function as given below:

# SimulateData_complex() and Complex_recallprecision()

# Function for data simulated under complex

SimulateData_complex <- function (N, signal, p) {
    
    # Parameters
    
    b0.1 <- 0
    
    b1.1 <- signal
    
    b1.2 <- signal
    
    b1.3 <- signal
    
    sd.1 <- 1
    
    simu.data_M4_1 <- SimulateData (N = N, p = p, 'model4', b0.1 = b0.1, b1.1 = b1.1, b1.2 = b1.2, b1.3 = b1.3, sd.1 = sd.1)
    
    V9 <- c (sample (c (0, 1, 2), size = N, replace = TRUE, prob = c ((1 - p)^2, 2 * p * (1 - p), p^2)))
    
    V10 <- SimulateData1P (N = N, P1 = V9, b0.1 = b0.1, b1.1 = b1.1, sd.1 = sd.1)
    
    V11 <- c (sample (c (0, 1, 2), size = N, replace = TRUE, prob = c ((1 - p)^2, 2 * p * (1 - p), p^2)))
    
    V12 <- SimulateData1P (N = N, P1 = V11, b0.1 = b0.1, b1.1 = b1.1, sd.1 = sd.1)
    
    V13 <- SimulateData1P (N = N, P1 = V12, b0.1 = b0.1, b1.1 = b1.1, sd.1 = sd.1)
    
    V14 <- c (sample (c (0, 1, 2), size = N, replace = TRUE, prob = c ((1 - p)^2, 2 * p * (1 - p), p^2)))
    
    V4 <- SimulateData2P (N = N, P1 = V13, P2 = V14, b0.1 = b0.1, b1.1 = b1.1, b1.2 = b1.2, sd.1 = sd.1)
    
    V15 <- c (sample (c (0, 1, 2), size = N, replace = TRUE, prob = c ((1 - p)^2, 2 * p * (1 - p), p^2)))
    
    V5  <- SimulateData1P (N = N, P1 = V15, b0.1 = b0.1, b1.1 = b1.1, sd.1 = sd.1)
    
    V3 <- SimulateData2P (N = N, P1 = V5, P2 = V10, b0.1 = b0.1, b1.1 = b1.1, b1.2 = b1.2, sd.1 = sd.1)
    
    T6 <- SimulateDataNP (N = N, b0.1 = b0.1, sd.1 = sd.1)
    
    V16 <- simu.data_M4_1[, 1]
    
    V17 <- simu.data_M4_1[, 2]
    
    V1 <- simu.data_M4_1[, 3]
    
    T1 <- SimulateData1P (N = N, P1 = V1, b0.1 = 0, b1.1 = 1, sd.1 = 1)
    
    V2 <- c (sample (c (0, 1, 2), size = N, replace = TRUE, prob = c((1 - p)^2, 2 * p * (1 - p), p^2)))
    
    T2 <- SimulateData2P (N = N, P1 = V2, P2 = T1, b0.1 = b0.1, b1.1 = b1.1, b1.2 = b1.2, sd.1 = sd.1)
    
    T3 <- SimulateData3P (N = N, P1 = V3, P2 = T1, P3 = T6, b0.1 = b0.1, b1.1 = b1.1, b1.2 = b1.2, b1.3 = b1.3, sd.1 = sd.1)
    
    T7 <- SimulateDataNP (N = N, b0.1 = 0, sd.1 = 1)
    
    T4 <- SimulateData3P (N = N, P1 = V4, P2 = T6, P3 = T7, b0.1 = b0.1, b1.1 = b1.1, b1.2 = b1.2, b1.3 = b1.3, sd.1 = sd.1)
    
    T8 <- SimulateData1P (N = N, P1 = T7, b0.1 = b0.1, b1.1 = b1.1, sd.1 = sd.1)
    
    T5 <- SimulateData2P (N = N, P1 = V5, P2 = T8, b0.1 = b0.1, b1.1 = b1.1, b1.2 = b1.2, sd.1 = sd.1)
    
    # data
    
    data <- data.frame (V9 = V9, V10 = V10, V11 = V11, V12 = V12, V13 = V13, V14 = V14, V4 = V4,V15 = V15, V5 = V5,V3 = V3,
    V2 = V2, V16 = V16, V17 = V17, V1 = V1,T1 = T1, T2 = T2, T3 = T3, T4 = T4, T5 = T5, T6 = T6, T7 = T7, T8 = T8)
    
    return (data)
}

# MRPC assumes that an inferred edge between two genetic nodes (V nodes) is always bidirected.

# Other methods do not make this assumption.

# We adjust the inferred adjacency matrix for V nodes as follows:

# as long as there is an edge inferred between two V nodes,

# we consider the edge to be bidrected

AdjustedAdjacencyMatrix <- function (graph_object, GV) {
    
    # Inferred graph object to adjacency matrix
    
    adjacencyMatrix <- wgtMatrix (graph_object, transpose = FALSE) # library(pcalg) for wgtMatrix
    
    # Adjust the inferred adjacency matrix
    
    adjGV_1 <- adjacencyMatrix[1:GV, 1:GV] # pull out the submatrix involving only GVs
    
    adjGV_2 <- adjGV_1 + t (adjGV_1)
    
    adjacencyMatrix[1:GV, 1:GV] <- adjGV_2
    
    result <- ifelse (adjacencyMatrix > 0, 1, 0)
    
    return (result)
    
}

# Function to calculate recall and precision for complex graph

Complex_recallprecision <- function (N, signal, p, ita, includeGV) {
    
    # Truth for complex
    
    Truth <- data_examples$complex$cont$withGV$graph
    
    GV <- 14
    
    # Initial Recall
    
    MRPC_Recall <- c ()
    
    PC_Recall <- c ()
    
    pc.stable_Recall <- c ()
    
    mmpc_Recall <- c ()
    
    mmhc_Recall <- c ()
    
    hc_Recall <- c ()
    
    # Initial Precision
    
    MRPC_Precision <- c ()
    
    PC_Precision <- c ()
    
    pc.stable_Precision <- c ()
    
    mmpc_Precision <- c ()
    
    mmhc_Precision <- c ()
    
    hc_Precision <- c ()
    
    for (i in 1:ita) {
        
        # Data for complex
        
        data <- SimulateData_complex (N, signal, p)
        
        n <- nrow (data)         # Sample size
        
        V <- colnames (data)     # Node labels
        
        # Calculate Pearson correlation
        
        suffStat <- list (C = cor (data),n = n)
        
        # Infer the graph by MRPC
        
        MRPC_Inferred <- MRPC (data, suffStat, GV = GV, FDR = 0.05, FDRcontrol = TRUE, indepTest = 'gaussCItest', labels =   V, verbose = FALSE)
        
        # Recall and Precision by MRPC
        
        MRPC_Recall[i] <- RecallPrecision (Truth, MRPC_Inferred@graph, GV = GV, includeGV = includeGV, edge.presence = 1.0, edge.direction = 0.5)$Recall
        
        MRPC_Precision[i] <- RecallPrecision (Truth, MRPC_Inferred@graph, GV = GV, includeGV = includeGV, edge.presence = 1.0, edge.direction = 0.5)$Precision
        
        
        # Infer the graph by pc
        
        PC_Inferred <- pc (suffStat, indepTest = gaussCItest, alpha = 0.05, labels = V, verbose = FALSE)
        
        # Adjust the inferred adjacency  matrix
        
        Adj_PC_Inferred <- AdjustedAdjacencyMatrix (PC_Inferred@graph, GV = GV)
        
        # Adjacency matrix to graph object
        
        pc_Inferred_adjusted <- as (Adj_PC_Inferred, "graphNEL")
        
        # Recall and Precision by pc
        
        PC_Recall[i] <- RecallPrecision (Truth, pc_Inferred_adjusted, GV = GV, includeGV = includeGV, edge.presence = 1.0, edge.direction = 0.5)$Recall
        
        PC_Precision[i] <- RecallPrecision (Truth, pc_Inferred_adjusted, GV = GV, includeGV = includeGV, edge.presence = 1.0, edge.direction = 0.5)$Precision
        
        # arcs not to be included from gene expression to genotype for blacklist argument in pc.stable, mmpc and mmhc
        
        to <- rep (colnames (data)[1:GV], each = (ncol (data) - GV))
        
        from <- rep (colnames (data)[(GV + 1):ncol (data)], GV)
        
        bl <- cbind (from, to)
        
        # Infer the graph by pc.stable
        
        pc.stable.fit <- pc.stable (data.frame (data), blacklist = bl, alpha = 0.05, debug = FALSE, undirected = FALSE)
        
        # Inferred graph object
        
        pc.stable_Inferred <- graphviz.plot (pc.stable.fit)
        
        # Adjust the inferred adjacency matrix
        
        Adj_pc.stable_Inferred <- AdjustedAdjacencyMatrix (pc.stable_Inferred, GV = GV)
        
        # Adjacency matrix to graph object
        
        pc.stable_Inferred_adjusted <- as (Adj_pc.stable_Inferred, "graphNEL")
        
        # Recall and Precision by pc.stable
        
        pc.stable_Recall[i] <- RecallPrecision (Truth, pc.stable_Inferred_adjusted, GV = GV, includeGV = includeGV, edge.presence = 1.0, edge.direction = 0.5)$Recall
        
        pc.stable_Precision[i] <- RecallPrecision (Truth, pc.stable_Inferred_adjusted, GV = GV, includeGV = includeGV, edge.presence = 1.0, edge.direction = 0.5)$Precision
        
        # Infer the graph by mmpc
        
        mmpc.fit <- mmpc (data.frame (data), blacklist = bl, alpha = 0.05, debug = FALSE, undirected = FALSE)
        
        # Inferred graph object
        
        mmpc_Inferred <- graphviz.plot (mmpc.fit)
        
        # Adjust the inferred adjacency  matrix
        
        Adj_mmpc_Inferred <- AdjustedAdjacencyMatrix (mmpc_Inferred, GV = GV)
        
        # Adjacency matrix to graph object
        
        mmpc_Inferred_adjusted <- as (Adj_mmpc_Inferred, "graphNEL")
        
        # Recall and Precision by mmpc
        
        mmpc_Recall[i] <- RecallPrecision (Truth, mmpc_Inferred_adjusted, GV = GV, includeGV = includeGV, edge.presence = 1.0, edge.direction = 0.5)$Recall
        
        mmpc_Precision[i] <- RecallPrecision (Truth, mmpc_Inferred_adjusted, GV = GV, includeGV = includeGV, edge.presence = 1.0, edge.direction = 0.5)$Precision
        
        # Infer the graph by mmhc
        
        mmhc.fit <- mmhc (data.frame (data), blacklist = bl, debug = FALSE)
        
        # Inferred graph object
        
        mmhc_Inferred <- graphviz.plot (mmhc.fit)
        
        # Adjust the inferred adjacency  matrix
        
        Adj_mmhc_Inferred <- AdjustedAdjacencyMatrix (mmhc_Inferred, GV = GV)
        
        # Adjacency matrix to graph object
        
        mmhc_Inferred_adjusted <- as (Adj_mmhc_Inferred, "graphNEL")
        
        # Recall and Precision by mmhc
        
        mmhc_Recall[i] <- RecallPrecision (Truth, mmhc_Inferred_adjusted, GV = 14, includeGV = includeGV, edge.presence = 1.0, edge.direction = 0.5)$Recall
        
        mmhc_Precision[i] <- RecallPrecision(Truth, mmhc_Inferred_adjusted, GV = 14, includeGV = includeGV, edge.presence = 1.0, edge.direction = 0.5)$Precision
        
        # Infer the graph by hc
        
        hc.fit <- hc (data.frame (data), blacklist = bl, debug = FALSE)
        
        # Inferred graph object
        
        hc_Inferred <- graphviz.plot (hc.fit)
        
        # Adjust the inferred adjacency  matrix
        
        Adj_hc_Inferred <- AdjustedAdjacencyMatrix (hc_Inferred, GV = GV)
        
        # Adjacency matrix to graph object
        
        hc_Inferred_adjusted <- as (Adj_hc_Inferred, "graphNEL")
        
        # Recall and Precision by hc
        
        hc_Recall[i] <- RecallPrecision (Truth, hc_Inferred_adjusted, GV = 14, includeGV = includeGV, edge.presence = 1.0, edge.direction = 0.5)$Recall
        
        hc_Precision[i] <- RecallPrecision(Truth, hc_Inferred_adjusted, GV = 14, includeGV = includeGV, edge.presence = 1.0, edge.direction = 0.5)$Precision
        
    }
    
    # Mean and sd Recall
    
    # MRPC
    
    Mean_Recall_MRPC <- mean (MRPC_Recall) # mean
    
    SD_Recall_MRPC <- sd (MRPC_Recall)     # sd
    
    # pc
    
    Mean_Recall_PC <- mean (PC_Recall)    # mean
    
    SD_Recall_PC <- sd (PC_Recall)        # sd
    
    # pc.stable
    
    Mean_Recall_pc.stable <- mean (pc.stable_Recall) # mean
    
    SD_Recall_pc.stable <- sd (pc.stable_Recall)     # sd
    
    # mmpc
    
    Mean_Recall_mmpc <- mean (mmpc_Recall) # mean
    
    SD_Recall_mmpc <- sd (mmpc_Recall)     # sd
    
    # mmhc
    
    Mean_Recall_mmhc <- mean (mmhc_Recall) # mean
    
    SD_Recall_mmhc <- sd (mmhc_Recall)     # sd
    
    # hc
    
    Mean_Recall_hc <- mean (hc_Recall) # mean
    
    SD_Recall_hc <- sd (hc_Recall)     # sd
    
    # Mean and sd Precision
    
    # MRPC
    
    Mean_Precision_MRPC <- mean (MRPC_Precision) # mean
    
    SD_Precision_MRPC <- sd (MRPC_Precision)     # sd
    
    # pc
    
    Mean_Precision_PC <- mean (PC_Precision)     # mean
    
    SD_Precision_PC <- sd (PC_Precision)         # sd
    
    # pc.stable
    
    Mean_Precision_pc.stable <- mean (pc.stable_Precision) # mean
    
    SD_Precision_pc.stable <- sd (pc.stable_Precision)     # sd
    
    # mmpc
    
    Mean_Precision_mmpc <- mean (mmpc_Precision) # mean
    
    SD_Precision_mmpc <- sd (mmpc_Precision)     # sd
    
    # mmhc
    
    Mean_Precision_mmhc <- mean (mmhc_Precision) # mean
    
    SD_Precision_mmhc <- sd (mmhc_Precision)     # sd
    
    # hc
    
    Mean_Precision_hc <- mean (hc_Precision) # mean
    
    SD_Precision_hc <- sd (hc_Precision)     # sd
    
    # Combined all outputs
    
    Outputs <- matrix (c (Mean_Recall_MRPC, SD_Recall_MRPC, Mean_Precision_MRPC, SD_Precision_MRPC,
    Mean_Recall_PC, SD_Recall_PC, Mean_Precision_PC, SD_Precision_PC,
    Mean_Recall_pc.stable, SD_Recall_pc.stable, Mean_Precision_pc.stable, SD_Precision_pc.stable,
    Mean_Recall_mmpc, SD_Recall_mmpc, Mean_Precision_mmpc, SD_Precision_mmpc,
    Mean_Recall_mmhc, SD_Recall_mmhc, Mean_Precision_mmhc, SD_Precision_mmhc,
    Mean_Recall_hc, SD_Recall_hc, Mean_Precision_hc, SD_Precision_hc
    ), nrow = 6, ncol = 4, byrow = TRUE)
    
    colnames (Outputs) <- c ("Mean_Recall", "SD_Recall", "Mean_Precision", "SD_Pricision")
    
    rownames (Outputs) <- c ("MRPC", "pc", "pc.stable", "mmpc", "mmhc", "hc")
    
    return (Outputs)
    
}

# Complex model (Figure 3A)

Result_Complex_signal1 <- Complex_recallprecision (N = 1000, signal = 1.0, p = 0.45, includeGV = TRUE, ita = 1000)

Result_Complex_signal05  <- Complex_recallprecision (N = 1000, signal = 0.5, p = 0.45, includeGV = TRUE, ita = 1000)

Result_Complex_signal02 <- Complex_recallprecision (N = 1000, signal = 0.2, p = 0.45, includeGV = TRUE, ita = 1000)


# Table 2 for complex (Combined Complex results)

Table2 <- cbind (Result_Complex_signal1, Result_Complex_signal05, Result_Complex_signal02)

print (Table2)


# The code below calculates recall and precision, excluding the edges involving the genetic variant.

# Recall and precision calculated for pc are reported in Table 2 for pc*

# Complex model (Figure 3A)

Result_Complex_signal1 <- Complex_recallprecision (N = 1000, signal = 1.0, p = 0.45, includeGV = FALSE, ita = 1000)

Result_Complex_signal05 <- Complex_recallprecision (N = 1000, signal = 0.5, p = 0.45, includeGV = FALSE, ita = 1000)

Result_Complex_signal02 <- Complex_recallprecision (N = 1000, signal = 0.2, p = 0.45, includeGV = FALSE, ita = 1000)


#####################################################

# Code for reproducing Table 3

# Note: time to replicate Table 3 is roughly 50 mins on a

# Macbook Pro (mid 2015) with a 2.2 GHz CPU

#####################################################


library (MRPC)    # for MRPC

library (pcalg)   # for pc

library (bnlearn) # for pc.stable, mmpc, mmhc, and hc


# Truth1 Model (V1-->T1-->T2-->T3)

# Truth1 used 200 data sets (i.e., n_data=200) and

# each of the data set generated 6 permuted data sets using T nodes

# (i,e., n_nodeordering=6)

Output1 <- CompareMethodsNodeOrdering (N = 1000, model = "truth1", signal = 1.0, n_data = 200, n_nodeordering = 6)

# Results for truth1

# MRPC

S1_mrpc <- summary (Output1[, 1])

# pc

S1_pc <- summary (Output1[, 2])

# pc.stable

S1_pc.stable <- summary (Output1[, 3])

# mmpc

S1_mmpc <- summary (Output1[, 4])

# mmhc

S1_mmhc <- summary (Output1[, 5])

# hc

S1_hc <- summary (Output1[, 6])


# Truth2 Model (V1-->T1<--T2-->T3)

# Truth2 used 200 data sets (i.e., n_data=200) and

# each of the data set generated 6 permuted data sets using T nodes

# (i,e., n_nodeordering=6)

Output2 <- CompareMethodsNodeOrdering (N = 1000, model = "truth2", signal = 1.0, n_data = 200, n_nodeordering = 6)

# Results for truth2

# MRPC

S2_mrpc <- summary (Output2[, 1])

# pc

S2_pc <- summary (Output2[, 2])

# pc.stable

S2_pc.stable <- summary (Output2[, 3])

# mmpc

S2_mmpc <- summary (Output2[, 4])

# mmhc

S2_mmhc <- summary (Output2[, 5])

# hc

S2_hc <- summary (Output2[, 6])

# complex graph (Fig. 3a)

SimulateData_complex <- function (N, signal, p) {
    
    # Parameters
    
    b0.1 <- 0
    
    b1.1 <- signal
    
    b1.2 <- signal
    
    b1.3 <- signal
    
    sd.1 <- 1
    
    simu.data_M4_1 <- SimulateData (N = N, p = p, 'model4', b0.1 = b0.1, b1.1 = b1.1, b1.2 = b1.2, b1.3 = b1.3, sd.1 = sd.1)
    
    V9 <- c (sample (c (0, 1, 2), size = N, replace = TRUE, prob = c ((1 - p)^2, 2 * p * (1 - p), p^2)))
    
    V10 <- SimulateData1P (N = N, P1 = V9, b0.1 = b0.1, b1.1 = b1.1, sd.1 = sd.1)
    
    V11 <- c (sample (c (0, 1, 2), size = N, replace = TRUE, prob = c ((1 - p)^2, 2 * p * (1 - p), p^2)))
    
    V12 <- SimulateData1P (N = N, P1 = V11, b0.1 = b0.1, b1.1 = b1.1, sd.1 = sd.1)
    
    V13 <- SimulateData1P (N = N, P1 = V12, b0.1 = b0.1, b1.1 = b1.1, sd.1 = sd.1)
    
    V14 <- c (sample (c (0, 1, 2), size = N, replace = TRUE, prob = c ((1 - p)^2, 2 * p * (1 - p), p^2)))
    
    V4 <- SimulateData2P (N = N, P1 = V13, P2 = V14, b0.1 = b0.1, b1.1 = b1.1, b1.2 = b1.2, sd.1 = sd.1)
    
    V15 <- c (sample (c (0, 1, 2), size = N, replace = TRUE, prob = c ((1 - p)^2, 2 * p * (1 - p), p^2)))
    
    V5  <- SimulateData1P (N = N, P1 = V15, b0.1 = b0.1, b1.1 = b1.1, sd.1 = sd.1)
    
    V3 <- SimulateData2P (N = N, P1 = V5, P2 = V10, b0.1 = b0.1, b1.1 = b1.1, b1.2 = b1.2, sd.1 = sd.1)
    
    T6 <- SimulateDataNP (N = N, b0.1 = b0.1, sd.1 = sd.1)
    
    V16 <- simu.data_M4_1[, 1]
    
    V17 <- simu.data_M4_1[, 2]
    
    V1 <- simu.data_M4_1[, 3]
    
    T1 <- SimulateData1P (N = N, P1 = V1, b0.1 = 0, b1.1 = 1, sd.1 = 1)
    
    V2 <- c (sample (c (0, 1, 2), size = N, replace = TRUE, prob = c((1 - p)^2, 2 * p * (1 - p), p^2)))
    
    T2 <- SimulateData2P (N = N, P1 = V2, P2 = T1, b0.1 = b0.1, b1.1 = b1.1, b1.2 = b1.2, sd.1 = sd.1)
    
    T3 <- SimulateData3P (N = N, P1 = V3, P2 = T1, P3 = T6, b0.1 = b0.1, b1.1 = b1.1, b1.2 = b1.2, b1.3 = b1.3, sd.1 = sd.1)
    
    T7 <- SimulateDataNP (N = N, b0.1 = 0, sd.1 = 1)
    
    T4 <- SimulateData3P (N = N, P1 = V4, P2 = T6, P3 = T7, b0.1 = b0.1, b1.1 = b1.1, b1.2 = b1.2, b1.3 = b1.3, sd.1 = sd.1)
    
    T8 <- SimulateData1P (N = N, P1 = T7, b0.1 = b0.1, b1.1 = b1.1, sd.1 = sd.1)
    
    T5 <- SimulateData2P (N = N, P1 = V5, P2 = T8, b0.1 = b0.1, b1.1 = b1.1, b1.2 = b1.2, sd.1 = sd.1)
    
    # data
    
    data <- data.frame (V9 = V9, V10 = V10, V11 = V11, V12 = V12, V13 = V13, V14 = V14, V4 = V4,V15 = V15, V5 = V5,V3 = V3,
    V2 = V2, V16 = V16, V17 = V17, V1 = V1,T1 = T1, T2 = T2, T3 = T3, T4 = T4, T5 = T5, T6 = T6, T7 = T7, T8 = T8)
    
    return (data)
}

# Adjust the columns of the input matrix to have

# the same ordering as in the reference matrix

adjustMatrix <- function (reference, input) {
    
    if (any (colnames (reference) != colnames (input))) {
        
        Order_node <- match (colnames (reference), colnames (input))
        
        return (input[Order_node, Order_node])
        
    } else {
        
        return (input)
    }
}

NodeOrderingComplex <- function (N, signal, p, n_data, n_nodeordering) {
    
    # Adjacency matrix from the true graph
    
    tarmat_s3 <- as (data_examples$complex$cont$withGV$graph, "matrix")
    
    # The number of genetic variants in the complex graph.
    
    GV <- 14
    
    # The number of nodes
    
    n.nodes <- ncol (tarmat_s3)
    
    # Lists for the adjacency matrix output by each method.
    
    # MRPC
    
    Adjlist_MRPC <- vector (mode = 'list', length = n_data)
    
    # pc
    
    Adjlist_PC <- vector (mode = 'list', length = n_data)
    
    # pc.stable
    
    Adjlist_pc.stable <- vector (mode = 'list', length = n_data)
    
    # mmpc
    
    Adjlist_mmpc <- vector (mode = 'list', length = n_data)
    
    # mmhc
    
    Adjlist_mmhc <- vector (mode = 'list', length = n_data)
    
    # hc
    
    Adjlist_hc <- vector (mode = 'list', length = n_data)
    
    # Matrix for the number of unique graphs for each data set (across n permutations).
    
    countMatrix <- matrix (nrow = n_data, ncol = 6)
    
    # name the columns according to the method.
    
    colnames (countMatrix) <- c('MRPC', 'pc', 'pc.stable', 'mmpc', 'mmhc', 'hc')
    
    # Loop through the independent data sets.
    
    for (e in 1:n_data) {
        
        cat ("n_data=", e)
        
        # Simulate data for the complex graph.
        
        Data1 <- SimulateData_complex (N = N, signal = signal, p = p)
        
        # MRPC
        
        Adjlist_MRPC[[e]] <- vector(mode = 'list', length = n_nodeordering)
        
        # pc
        
        Adjlist_PC[[e]] <- vector(mode = 'list', length = n_nodeordering)
        
        # pc.stable
        
        Adjlist_pc.stable[[e]] <- vector(mode = 'list', length = n_nodeordering)
        
        # mmpc
        
        Adjlist_mmpc[[e]] <- vector(mode = 'list', length = n_nodeordering)
        
        # mmhc
        
        Adjlist_mmhc[[e]] <- vector(mode = 'list', length = n_nodeordering)
        
        # hc
        
        Adjlist_hc[[e]] <- vector(mode = 'list', length = n_nodeordering)
        
        
        # Loop through all node permutations for one data set.
        
        for (j in 1:n_nodeordering) {
            
            cat ("n_nodeordering=", j)
            
            # Create a new ordering for the T nodes.
            
            temp.order <- c (sample (1:GV), sample((GV + 1):n.nodes))
            
            # New data matrix with permuted nodes.
            
            Data2 <- Data1[, temp.order]
            
            n <- nrow (Data2)    # Sample size
            
            V <- colnames (Data2) # Node labels
            
            # Calculate Pearson correlation
            
            suffStat <- list (C = cor (Data2), n = n)
            
            # Infer the graph by MRPC
            
            MRPC_Inferred <- MRPC (Data2, suffStat, GV = GV, FDR = 0.05, FDRcontrol = TRUE, indepTest = 'gaussCItest', labels = V, verbose = FALSE)
            
            # Adjacency matrix from the graph by MRPC
            
            G_MRPC <- as (MRPC_Inferred@graph, "matrix")
            
            # Save adjacency matrix
            
            Adjlist_MRPC[[e]][[j]] <- adjustMatrix (tarmat_s3, G_MRPC)
            
            # Infer the graph by PC
            
            PC_Inferred <- pc (suffStat, alpha = 0.05, indepTest = gaussCItest, labels = V, verbose = FALSE)
            
            # Adjacency matrix from the graph by pc
            
            G_PC <- as (PC_Inferred@graph, "matrix")
            
            # Save adjacency matrix
            
            Adjlist_PC[[e]][[j]] <- adjustMatrix (tarmat_s3, G_PC)
            
            # arcs not to be included from gene expression to genotype
            
            to <- rep (colnames (Data2)[1:GV], each = (ncol (Data2) - GV))
            
            from <- rep (colnames (Data2)[(GV + 1):ncol (Data2)], GV)
            
            bl <- cbind (from, to)
            
            # Infer the graph by pc.stable
            
            pc.stable_Inferred <- pc.stable (data.frame (Data2), blacklist = bl, alpha = 0.05, B = NULL, max.sx = NULL, debug = FALSE, undirected = FALSE)
            
            # Inferred graph object by pc.stable
            
            G_pc.stable <- amat (pc.stable_Inferred)
            
            # Save adjacency matrix
            
            Adjlist_pc.stable[[e]][[j]] <- adjustMatrix (tarmat_s3, G_pc.stable)
            
            # Infer the graph by mmpc
            
            mmpc_Inferred <- mmpc (data.frame (Data2), blacklist = bl, alpha = 0.05, B = NULL, max.sx = NULL, debug = FALSE, undirected = FALSE)
            
            # Inferred graph object by mmpc
            
            G_mmpc <- amat (mmpc_Inferred)
            
            # Save adjacency matrix
            
            Adjlist_mmpc[[e]][[j]] <- adjustMatrix (tarmat_s3, G_mmpc)
            
            # Infer the graph by mmhc
            
            mmhc_Inferred <- mmhc (data.frame (Data2), blacklist = bl, debug = FALSE)
            
            # Inferred graph object by mmhc
            
            G_mmhc <- amat (mmhc_Inferred)
            
            # Save adjacency matrix
            
            Adjlist_mmhc[[e]][[j]] <- adjustMatrix (tarmat_s3, G_mmhc)
            
            # Infer the graph by hc
            
            hc_Inferred <- hc (data.frame (Data2), blacklist = bl, debug = FALSE)
            
            # Inferred graph object by hc
            
            G_hc <- amat (hc_Inferred)
            
            # Save adjacency matrix
            
            Adjlist_hc[[e]][[j]] <- adjustMatrix (tarmat_s3, G_hc)
            
            
        }
        
        # Calculate the number of unique graphs inferred by each method across all permutations.
        
        countMatrix[e, ] <- c(length (unique (Adjlist_MRPC[[e]])), length (unique (Adjlist_PC[[e]])), length (unique (Adjlist_pc.stable[[e]])), length (unique (Adjlist_mmpc[[e]])), length( unique (Adjlist_mmhc[[e]])),length( unique (Adjlist_hc[[e]])) )
        
    }
    
    return(countMatrix)
    
}

# Complex graph used 200 data sets (i.e., n_data=200) and

# each of the data set generated 50 permuted (i,e., n_nodeordering=50)

# data sets

Output3 <- NodeOrderingComplex (N = 1000, signal = 1, p = 0.45, n_data = 200, n_nodeordering = 50)

# Results for complex graph

# MRPC

S3_mrpc <- summary (Output3[, 1])

# pc

S3_pc <- summary (Output3[, 2])

# pc.stable

S3_pc.stable <- summary (Output3[, 3])

# mmpc

S3_mmpc <- summary (Output3[, 4])

# mmhc

S3_mmhc <- summary (Output3[, 5])

# hc

S3_hc <- summary (Output3[, 6])

# Combined all results

# Truth1

R1 <- rbind (S1_mrpc[c (2, 3, 5, 6)], S1_pc[c (2, 3, 5, 6)], S1_pc.stable[c (2, 3, 5, 6)], S1_mmpc[c (2, 3, 5, 6)], S1_mmhc[c (2, 3, 5, 6)], S1_hc[c (2, 3, 5, 6)])

# Truth2

R2 <- rbind (S2_mrpc[c (2, 3, 5, 6)], S2_pc[c (2, 3, 5, 6)], S2_pc.stable[c (2, 3, 5, 6)], S2_mmpc[c (2, 3, 5, 6)], S2_mmhc[c (2, 3, 5, 6)], S2_hc[c (2, 3, 5, 6)])

# Complex

R3 <- rbind (S3_mrpc[c (2, 3, 5, 6)], S3_pc[c (2, 3, 5, 6)], S3_pc.stable[c (2, 3, 5, 6)], S3_mmpc[c (2, 3, 5, 6)], S3_mmhc[c (2, 3, 5, 6)], S3_hc[c (2, 3, 5, 6)])

# Table 3

Table3 <- matrix (rbind (R1, R2, R3), nrow = 18, ncol = 4)

rownames (Table3) <- rep (c ("MRPC", "pc", "pc.stable", "mmpc", "mmhc", "hc"), 3)

colnames (Table3) <- c ("1st Quartile", "Median", "3rd Quartile", "Max")

print (Table3)
