# Supplementary material for: MRPC: An R Package for Inference of Causal Graphs
Source: Front Genet. 2021 Apr 30;12:651812. doi: 10.3389/fgene.2021.651812 (PMC8120292; doi:10.3389/fgene.2021.651812)
Supplement: Supplementary file 4 [file Data_Sheet_2.ZIP]

Archive with 1 entries (1 files):
- MRPC_2.3.1.tar.gz
